# Supplementary material for: Biofabrication of a 3D human skeletal muscle microenvironment to study the early steps of fibrosis
Source: Mater Today Bio. 2025 Oct 15;35:102386. doi: 10.1016/j.mtbio.2025.102386 (PMC12554888; doi:10.1016/j.mtbio.2025.102386)
Supplement: Multimedia component 1 [file mmc1.zip]

Archive with 1 entries (1 files):
- Datasets.rar
